# Supplementary material for: Adding rewards to regulation: The impacts of watershed conservation on land cover and household wellbeing in Moyobamba, Peru
Source: PLoS One. 2019 Nov 20;14(11):e0225367. doi: 10.1371/journal.pone.0225367 (PMC6867640; doi:10.1371/journal.pone.0225367)
Supplement: S1 Dataset — (ZIP) [file pone.0225367.s004.zip]

Archive with 10 entries (7 files):
- Datasets and Do-file/
- Datasets and Do-file/Moyobamba_Montoya_etal_DoFile.do
- __MACOSX/
- __MACOSX/Datasets and Do-file/
- __MACOSX/Datasets and Do-file/._Moyobamba_Montoya_etal_DoFile.do
- Datasets and Do-file/Plot_dataset.dta
- __MACOSX/Datasets and Do-file/._Plot_dataset.dta
- Datasets and Do-file/Household_dataset.dta
- __MACOSX/Datasets and Do-file/._Household_dataset.dta
- __MACOSX/._Datasets and Do-file
