# Supplementary material for: Adding rewards to regulation: The impacts of watershed conservation on land cover and household wellbeing in Moyobamba, Peru
Source: PLoS One. 2019 Nov 20;14(11):e0225367. doi: 10.1371/journal.pone.0225367 (PMC6867640; doi:10.1371/journal.pone.0225367)
Supplement: S1 Dataset — (ZIP) [file pone.0225367.s004.zip › Datasets and Do-file/Moyobamba_Montoya_etal_DoFile.do]

* Article "Adding rewards to regulation: the impacts of watershed conservation on land cover// 
* and household wellbeing in Moyobamba, Peru"// PLOS ONE

* Do-file created by Javier Montoya (11-06-2019)


//////* LAND USE ANALYSIS */////
clear all

cd "/Users/jmontoya/Dropbox/MRSE Moyobamba/Stata Moyobamba/"

use "/Users/jmontoya/Dropbox/MRSE Moyobamba/Stata Moyobamba/Plot_dataset.dta"

gene CHFOR_01 = FOR_2010 - FOR_2005 /*cambio bosque primario del periodo 2005-2010*/
label variable CHFOR_01 "Cambio de bosques en Ha (2005-2010)"
gene CHFOR_02 = FOR_2016 - FOR_2010 /*cambio bosque primario del periodo 2010-2016*/
label variable CHFOR_02 "Cambio de bosques en Ha (2010-2016)"

gene CHFOSE_01 = FOSE_2010 - FOSE_2005 /*cambio bosque secundario del periodo 2005-2010*/
label variable CHFOSE_01 "Cambio de bosques secundarios en Ha (2005-2010)"
gene CHFOSE_02 = FOSE_2016 - FOSE_2010 /*cambio bosque secundario del periodo 2010-2016*/
label variable CHFOSE_02 "Cambio de bosques secundarios en Ha (2010-2016)"

/*se creo una variable para definir TRATAMIENTO 1 (Solo limitaciones de tierra)*/
gene panel_1=1
replace panel_1=0 if COMPEN==1
label variable panel_1 "Si la parcela pertenece al panel T1 (Land limitations) vs Controles"
label values panel_1 binario

/*se creo una variable para definir TRATAMIENTO 2 (limitaciones de tierra+Compensaciones)*/
gene panel_2=1
replace panel_2=0 if ZOCRE==1
label variable panel_2 "Si la parcela pertenece al panel T2 (Contratos+Land limitations) vs Controles"
label values panel_2 binario

* ESTADISTICOS DESCRIPTIVOS por grupos T1, T2, C
genera GRUPO=0
replace GRUPO=1 if ZOCRE==1
replace GRUPO=2 if COMPEN==1
label define grupos 0 "Control" 1 "Tratamiento 1" 2 "Tratamiento 2"
label values GRUPO grupos
label variable GRUPO "Indica en que grupo se encuentra"

tab GRUPO
 
summ CHFOR_02 CHFOSE_02 AREA PENDIENTE ALT_COR dist_moyo2 FOR_2010 CHFOR_01 FOSE_2010 CHFOSE_01 if PENDIENTE!=.
by GRUPO, sort: summ CHFOR_02 CHFOSE_02 AREA PENDIENTE ALT_COR dist_moyo2 FOR_2010 CHFOR_01 FOSE_2010 CHFOSE_01 if PENDIENTE!=.

ttest CHFOR_02 if panel_1==1 & PENDIENTE!=., by(ZOCRE)
ttest CHFOSE_02 if panel_1==1 & PENDIENTE!=., by(ZOCRE)
ttest AREA if panel_1==1 & PENDIENTE!=., by(ZOCRE)
ttest PENDIENTE if panel_1==1 & PENDIENTE!=., by(ZOCRE)
ttest ALT_COR if panel_1==1 & PENDIENTE!=., by(ZOCRE)
ttest dist_moyo2 if panel_1==1 & PENDIENTE!=., by(ZOCRE)
ttest FOR_2010 if panel_1==1 & PENDIENTE!=., by(ZOCRE)
ttest CHFOR_01 if panel_1==1 & PENDIENTE!=., by(ZOCRE)
ttest FOSE_2010 if panel_1==1 & PENDIENTE!=., by(ZOCRE)
ttest CHFOSE_01 if panel_1==1 & PENDIENTE!=., by(ZOCRE)

ttest CHFOR_02 if panel_2==1 & PENDIENTE!=., by(COMPEN)
ttest CHFOSE_02 if panel_2==1 & PENDIENTE!=., by(COMPEN)
ttest AREA if panel_2==1 & PENDIENTE!=., by(COMPEN)
ttest PENDIENTE if panel_2==1 & PENDIENTE!=., by(COMPEN)
ttest ALT_COR if panel_2==1 & PENDIENTE!=., by(COMPEN)
ttest dist_moyo2 if panel_2==1 & PENDIENTE!=., by(COMPEN)
ttest FOR_2010 if panel_2==1 & PENDIENTE!=., by(COMPEN)
ttest CHFOR_01 if panel_2==1 & PENDIENTE!=., by(COMPEN)
ttest FOSE_2010 if panel_2==1 & PENDIENTE!=., by(COMPEN)
ttest CHFOSE_01 if panel_2==1 & PENDIENTE!=., by(COMPEN)

/*MATCHING con distancia MALAHANOBIS con 2 vecinos*/

psmatch2 ZOCRE if panel_1==1, out(CHFOR_02) mahalanobis(AREA PENDIENTE ALT_COR dist_moyo2 FOR_2010 CHFOR_01 FOSE_2010 CHFOSE_01) n(2)
display 2*ttail(434, 0.82)
pstest AREA PENDIENTE ALT_COR dist_moyo2 FOR_2010 CHFOR_01 FOSE_2010 CHFOSE_01, both graph
regress CHFOR_02 ZOCRE AREA PENDIENTE ALT_COR dist_moyo2 FOR_2010 CHFOR_01 FOSE_2010 CHFOSE_01 [iweight=_weight] if panel_1==1, robust 

psmatch2 ZOCRE if panel_1==1, out(CHFOSE_02) mahalanobis(AREA PENDIENTE ALT_COR dist_moyo2 FOR_2010 CHFOR_01 FOSE_2010 CHFOSE_01) n(2)
display 2*ttail(434, 0.46)
regress CHFOSE_02 ZOCRE AREA PENDIENTE ALT_COR dist_moyo2 FOR_2010 CHFOR_01 FOSE_2010 CHFOSE_01 [iweight=_weight] if panel_1==1, robust 

psmatch2 COMPEN if panel_2==1, out(CHFOR_02) mahalanobis(AREA PENDIENTE ALT_COR dist_moyo2 FOR_2010 CHFOR_01 FOSE_2010 CHFOSE_01) n(2)
display 2*ttail(443, 2.19)
pstest AREA PENDIENTE ALT_COR dist_moyo2 FOR_2010 CHFOR_01 FOSE_2010 CHFOSE_01, both graph
gene delta1=CHFOR_02 - _CHFOR_02 if panel_2==1 & _treated==1 & _support==1
rbounds delta1, gamma(2(0.1)3)
regress CHFOR_02 COMPEN AREA PENDIENTE ALT_COR dist_moyo2 FOR_2010 CHFOR_01 FOSE_2010 CHFOSE_01 [iweight=_weight] if panel_2==1, robust 

psmatch2 COMPEN if panel_2==1, out(CHFOSE_02) mahalanobis(AREA PENDIENTE ALT_COR dist_moyo2 FOR_2010 CHFOR_01 FOSE_2010 CHFOSE_01) n(2)
display 2*ttail(443, 1.23)
regress CHFOSE_02 COMPEN AREA PENDIENTE ALT_COR dist_moyo2 FOR_2010 CHFOR_01 FOSE_2010 CHFOSE_01 [iweight=_weight] if panel_2==1, robust 

/*MATCHING con Propensity Score Kernel distance*/

psmatch2 ZOCRE AREA PENDIENTE ALT_COR dist_moyo2 FOR_2010 CHFOR_01 FOSE_2010 CHFOSE_01 if panel_1==1, out(CHFOR_02) kernel caliper(0.05)
pstest, both graph
display 2*ttail(419, 2.14)
gene delta2=CHFOR_02 - _CHFOR_02 if panel_1==1 & _treated==1 & _support==1
rbounds delta2, gamma(2(0.1)3)
regress CHFOR_02 ZOCRE AREA PENDIENTE ALT_COR dist_moyo2 FOR_2010 CHFOR_01 FOSE_2010 CHFOSE_01 [iweight=_weight] if panel_1==1, robust 

psmatch2 ZOCRE AREA PENDIENTE ALT_COR dist_moyo2 FOR_2010 CHFOR_01 FOSE_2010 CHFOSE_01 if panel_1==1, out(CHFOSE_02) kernel caliper(0.05)
display 2*ttail(419, 0.05)
regress CHFOSE_02 ZOCRE AREA PENDIENTE ALT_COR dist_moyo2 FOR_2010 CHFOR_01 FOSE_2010 CHFOSE_01 [iweight=_weight] if panel_1==1, robust 

psmatch2 COMPEN AREA PENDIENTE ALT_COR dist_moyo2 FOR_2010 CHFOR_01 FOSE_2010 CHFOSE_01 if panel_2==1, out(CHFOR_02) kernel caliper(0.05)
pstest, both graph
display 2*ttail(430, 4.48)
gene delta3=CHFOR_02 - _CHFOR_02 if panel_2==1 & _treated==1 & _support==1
rbounds delta3, gamma(8(0.1)9)
regress CHFOR_02 COMPEN AREA PENDIENTE ALT_COR dist_moyo2 FOR_2010 CHFOR_01 FOSE_2010 CHFOSE_01 [iweight=_weight] if panel_2==1, robust 

psmatch2 COMPEN AREA PENDIENTE ALT_COR dist_moyo2 FOR_2010 CHFOR_01 FOSE_2010 CHFOSE_01 if panel_2==1, out(CHFOSE_02) kernel caliper(0.05)
display 2*ttail(430, 0.99)
regress CHFOSE_02 COMPEN AREA PENDIENTE ALT_COR dist_moyo2 FOR_2010 CHFOR_01 FOSE_2010 CHFOSE_01 [iweight=_weight] if panel_2==1, robust 

/*MATCHING con Propensity Score Radius distance*/

psmatch2 ZOCRE AREA PENDIENTE ALT_COR dist_moyo2 FOR_2010 CHFOR_01 FOSE_2010 CHFOSE_01 if panel_1==1, out(CHFOR_02) radius caliper(0.05)
pstest, both graph
display 2*ttail(418, 1.78)
gene delta4=CHFOR_02 - _CHFOR_02 if panel_1==1 & _treated==1 & _support==1
rbounds delta4, gamma(1(0.1)2)
regress CHFOR_02 ZOCRE AREA PENDIENTE ALT_COR dist_moyo2 FOR_2010 CHFOR_01 FOSE_2010 CHFOSE_01 [iweight=_weight] if panel_1==1, robust 

psmatch2 ZOCRE AREA PENDIENTE ALT_COR dist_moyo2 FOR_2010 CHFOR_01 FOSE_2010 CHFOSE_01 if panel_1==1, out(CHFOSE_02) radius caliper(0.05)
display 2*ttail(418, 0.06)
regress CHFOSE_02 ZOCRE AREA PENDIENTE ALT_COR dist_moyo2 FOR_2010 CHFOR_01 FOSE_2010 CHFOSE_01 [iweight=_weight] if panel_1==1, robust 

psmatch2 COMPEN AREA PENDIENTE ALT_COR dist_moyo2 FOR_2010 CHFOR_01 FOSE_2010 CHFOSE_01 if panel_2==1, out(CHFOR_02) radius caliper(0.05)
pstest, both graph
display 2*ttail(430, 4.71)
gene delta5=CHFOR_02 - _CHFOR_02 if panel_2==1 & _treated==1 & _support==1
rbounds delta5, gamma(8(0.1)9)
regress CHFOR_02 COMPEN AREA PENDIENTE ALT_COR dist_moyo2 FOR_2010 CHFOR_01 FOSE_2010 CHFOSE_01 [iweight=_weight] if panel_2==1, robust 

psmatch2 COMPEN AREA PENDIENTE ALT_COR dist_moyo2 FOR_2010 CHFOR_01 FOSE_2010 CHFOSE_01 if panel_2==1, out(CHFOSE_02) radius caliper(0.05)
display 2*ttail(430, 1.10)
regress CHFOSE_02 COMPEN AREA PENDIENTE ALT_COR dist_moyo2 FOR_2010 CHFOR_01 FOSE_2010 CHFOSE_01 [iweight=_weight] if panel_2==1, robust 

* SPILLOVER TEST - LAND COVER CHANGES OUTCOMES
mixed CHFOR_02 || COD_COM:
estat icc

mixed CHFOSE_02 || COD_COM:
estat icc

save "/Users/jmontoya/Dropbox/MRSE Moyobamba/Stata Moyobamba/Plot_dataset.dta", replace

clear all

//////* WELLBEING ANALYSIS */////

use "/Users/jmontoya/Dropbox/MRSE Moyobamba/Stata Moyobamba/Household_dataset.dta"

*CREACIÓN DE VARIABLE BOSQUE TOTAL Y CAMBIOS EN BOSQUES PRIMARIO, SECUNDARIO Y TOTAL (PERIODO 2005-2010)
gene FORTT_10= FOR_10+ FOSE_10 /*BOSQUE TOTAL 2010*/
label variable panel_1 "Bosque total 2010"
gene FORTT_05= FOR_05+ FOSE_05 /*BOSQUE TOTAL 2005*/
label variable panel_1 "Bosque total 2005"
gene CH_FORTT=FORTT_10-FORTT_05 /*CAMBIO EN BOSQUE TOTAL 2005-2010*/
label variable panel_1 "Diferencia bosque total 2005-2010"

*CREACION DE VARIABLE DIFERENCAL DE ASSETS (D_ASSEST2)
gene D_ASSET2= asset_after2 - asset_before2 /*VARIABLE DIFERENCIAL DE ACTIVOS ANTES Y DESPUES DE INTERVENCION*/

* CREACION DE VARIABLE DIFERENCIAL INGRESOS
gene D_ING= ING_2016 - ING_2010

/*se creo una variable para definir TRATAMIENTO 1 (Solo limitaciones de tierra)*/
gene panel_1=1
replace panel_1=0 if COMP==1
label variable panel_1 "Si la parcela pertenece al panel T1 (Land limitations) vs Controles"
label values panel_1 si_no

/*se creo una variable para definir TRATAMIENTO 2 (limitaciones de tierra+Compensaciones)*/
gene panel_2=1
replace panel_2=0 if ZOCRE==1
label variable panel_2 "Si la parcela pertenece al panel T2 (Contratos+Land limitations) vs Controles"
label values panel_2 si_no

* Estadisticos descriptivos
genera GRUPO=0
replace GRUPO=1 if ZOCRE==1
replace GRUPO=2 if COMP==1

label define grupos 0 "Control" 1 "Tratamiento 1" 2 "Tratamiento 2"
label values GRUPO grupos
label variable GRUPO "Indica en que grupo se encuentra"

tab GRUPO
 
summ D_ING D_ASSET2 MEJ_CAL PEOR_CAL AREA PENDIENTE ALTITUD DIST_MOYO FORTT_10 CH_FORTT LABOR_1 asset_before2 ING_2010 if COD!="003J1"
by GRUPO, sort: summ D_ING D_ASSET2 MEJ_CAL PEOR_CAL AREA PENDIENTE ALTITUD DIST_MOYO FORTT_10 CH_FORTT LABOR_1 asset_before2 ING_2010 if COD!="003J1"

ttest D_ING if panel_1==1, by(ZOCRE)
ttest D_ASSET2 if panel_1==1, by(ZOCRE)
ttest MEJ_CAL if panel_1==1, by(ZOCRE)
ttest PEOR_CAL if panel_1==1, by(ZOCRE)
ttest AREA if panel_1==1, by(ZOCRE)
ttest PENDIENTE if panel_1==1, by(ZOCRE)
ttest ALTITUD if panel_1==1, by(ZOCRE)
ttest DIST_MOYO if panel_1==1, by(ZOCRE)
ttest FORTT_10 if panel_1==1, by(ZOCRE)
ttest CH_FORTT if panel_1==1, by(ZOCRE)
ttest LABOR_1 if panel_1==1, by(ZOCRE)
ttest asset_before2 if panel_1==1, by(ZOCRE)
ttest ING_2010 if panel_1==1, by(ZOCRE)

ttest D_ING if panel_2==1, by(COMP)
ttest D_ASSET2 if panel_2==1, by(COMP)
ttest MEJ_CAL if panel_2==1, by(COMP)
ttest PEOR_CAL if panel_2==1, by(COMP)
ttest AREA if panel_2==1, by(COMP)
ttest PENDIENTE if panel_2==1, by(COMP)
ttest ALTITUD if panel_2==1, by(COMP)
ttest DIST_MOYO if panel_2==1, by(COMP)
ttest FORTT_10 if panel_2==1, by(COMP)
ttest CH_FORTT if panel_2==1, by(COMP)
ttest LABOR_1 if panel_2==1, by(COMP)
ttest asset_before2 if panel_2==1, by(COMP)
ttest ING_2010 if panel_2==1, by(COMP)


///*MATCHING CON NEAREST NEIGHBOUR CON DISTANCIA MAHALANOBIS CON 2 NEIGHBOURS

/*Impacto de la ZOCRE en el bienestar de los hogares*/ 

psmatch2 ZOCRE if panel_1==1, out(D_ING) mahalanobis(AREA PENDIENTE ALTITUD DIST_MOYO FORTT_10 CH_FORTT LABOR_1 asset_before2 ING_2010) n(2)
display 2*ttail(269, 1.79)
pstest AREA PENDIENTE ALTITUD DIST_MOYO FORTT_10 CH_FORTT LABOR_1 asset_before2 ING_2010, both graph
gene delta17=D_ING - _D_ING if panel_1==1 & _treated==1 & _support==1
rbounds delta17, gamma(1(0.1)2)
regress D_ING ZOCRE AREA PENDIENTE ALTITUD DIST_MOYO FORTT_10 CH_FORTT LABOR_1 asset_before2 ING_2010 [iweight=_weight] if panel_1==1, robust 

psmatch2 ZOCRE if panel_1==1, out(D_ASSET2) mahalanobis(AREA PENDIENTE ALTITUD DIST_MOYO FORTT_10 CH_FORTT LABOR_1 asset_before2 ING_2010) n(2)
display 2*ttail(269, 0.98)
regress D_ASSET2 ZOCRE AREA PENDIENTE ALTITUD DIST_MOYO FORTT_10 CH_FORTT LABOR_1 asset_before2 ING_2010 [iweight=_weight] if panel_1==1, robust 

psmatch2 ZOCRE if panel_1==1, out(MEJ_CAL) mahalanobis(AREA PENDIENTE ALTITUD DIST_MOYO FORTT_10 CH_FORTT LABOR_1 asset_before2 ING_2010) n(2)
display 2*ttail(269, 1.99)
gene delta18=MEJ_CAL - _MEJ_CAL if panel_1==1 & _treated==1 & _support==1
rbounds delta18, gamma(2(0.1)3)
logit MEJ_CAL ZOCRE AREA PENDIENTE ALTITUD DIST_MOYO FORTT_10 CH_FORTT LABOR_1 asset_before2 ING_2010 [iweight=_weight] if panel_1==1, robust 
margins, dydx(*) atmeans post 

psmatch2 ZOCRE if panel_1==1, out(PEOR_CAL) mahalanobis(AREA PENDIENTE ALTITUD DIST_MOYO FORTT_10 CH_FORTT LABOR_1 asset_before2 ING_2010) n(2)
display 2*ttail(269, 0.59)
logit PEOR_CAL ZOCRE AREA PENDIENTE ALTITUD DIST_MOYO FORTT_10 CH_FORTT LABOR_1 asset_before2 ING_2010 [iweight=_weight] if panel_1==1, robust 
margins, dydx(*) atmeans post 


/*Impacto de las COMPENSACIONES en el bienestar de los hogares*/ 
 
psmatch2 COMP if panel_2==1, out(D_ING) mahalanobis(AREA PENDIENTE ALTITUD DIST_MOYO FORTT_10 CH_FORTT LABOR_1 asset_before2 ING_2010) n(2)
display 2*ttail(271, 1.76)
pstest AREA PENDIENTE ALTITUD DIST_MOYO FORTT_10 CH_FORTT LABOR_1 asset_before2 ING_2010, both graph
gene delta19=D_ING - _D_ING if panel_2==1 & _treated==1 & _support==1
rbounds delta19, gamma(1(0.01)1.1)
regress D_ING COMP AREA PENDIENTE ALTITUD DIST_MOYO FORTT_10 LABOR_1 asset_before2 ING_2010 [iweight=_weight] if panel_2==1, robust 

psmatch2 COMP if panel_2==1, out(D_ASSET2) mahalanobis(AREA PENDIENTE ALTITUD DIST_MOYO FORTT_10 CH_FORTT LABOR_1 asset_before2 ING_2010) n(2)
display 2*ttail(266, 0.98)
regress D_ASSET2 COMP AREA PENDIENTE ALTITUD DIST_MOYO FORTT_10 CH_FORTT LABOR_1 asset_before2 ING_2010 [iweight=_weight] if panel_2==1, robust 

psmatch2 COMP if panel_2==1, out(MEJ_CAL) mahalanobis(AREA PENDIENTE ALTITUD DIST_MOYO FORTT_10 CH_FORTT LABOR_1 asset_before2 ING_2010) n(2)
display 2*ttail(266, 3.42)
gene delta7=MEJ_CAL - _MEJ_CAL if panel_2==1 & _treated==1 & _support==1
rbounds delta7, gamma(3(0.1)4)
logit MEJ_CAL COMP AREA PENDIENTE ALTITUD DIST_MOYO FORTT_10 CH_FORTT LABOR_1 asset_before2 ING_2010 [iweight=_weight] if panel_2==1, robust
margins, dydx(*) atmeans post 

psmatch2 COMP if panel_2==1, out(PEOR_CAL) mahalanobis(AREA PENDIENTE ALTITUD DIST_MOYO FORTT_10 CH_FORTT LABOR_1 asset_before2 ING_2010) n(2)
display 2*ttail(266, 2.29)
gene delta8=PEOR_CAL - _PEOR_CAL if panel_2==1 & _treated==1 & _support==1
rbounds delta8, gamma(1(0.1)2)
logit PEOR_CAL COMP AREA PENDIENTE ALTITUD DIST_MOYO FORTT_10 CH_FORTT LABOR_1 asset_before2 ING_2010 [iweight=_weight] if panel_2==1, robust 
margins, dydx(*) atmeans post 


///*MATCHING CON KERNEL

*Impacto de la ZOCRE en el bienestar de los hogares 
 
psmatch2 ZOCRE AREA PENDIENTE ALTITUD DIST_MOYO FORTT_10 CH_FORTT LABOR_1 asset_before2 ING_2010 if panel_1==1, out(D_ING) kernel caliper(0.05)
display 2*ttail(248, 0.08)
pstest, both graph
regress D_ING ZOCRE AREA PENDIENTE ALTITUD DIST_MOYO FORTT_10 CH_FORTT LABOR_1 asset_before2 ING_2010 [iweight=_weight] if panel_1==1, robust 

psmatch2 ZOCRE AREA PENDIENTE ALTITUD DIST_MOYO FORTT_10 CH_FORTT LABOR_1 asset_before2 ING_2010 if panel_1==1, out(D_ASSET2) kernel caliper(0.05)
display 2*ttail(248, 0.52)
regress D_ASSET2 ZOCRE AREA PENDIENTE ALTITUD DIST_MOYO FORTT_10 CH_FORTT LABOR_1 asset_before2 ING_2010 [iweight=_weight] if panel_1==1, robust 

psmatch2 ZOCRE AREA PENDIENTE ALTITUD DIST_MOYO FORTT_10 CH_FORTT LABOR_1 asset_before2 ING_2010 if panel_1==1, out(MEJ_CAL) kernel caliper(0.05)
display 2*ttail(243, 1.49)
logit MEJ_CAL ZOCRE AREA PENDIENTE ALTITUD DIST_MOYO FORTT_10 CH_FORTT LABOR_1 asset_before2 ING_2010 [iweight=_weight] if panel_1==1, robust 
margins, dydx(*) atmeans post 

psmatch2 ZOCRE AREA PENDIENTE ALTITUD DIST_MOYO FORTT_10 CH_FORTT LABOR_1 asset_before2 ING_2010 if panel_1==1, out(PEOR_CAL) kernel caliper(0.05)
display 2*ttail(243, 0.07)
logit PEOR_CAL ZOCRE AREA PENDIENTE ALTITUD DIST_MOYO FORTT_10 CH_FORTT LABOR_1 asset_before2 ING_2010 [iweight=_weight] if panel_1==1, robust 
margins, dydx(*) atmeans post 


/*Impacto de las COMPENSACIONES en el bienestar de los hogares*/ 
 
psmatch2 COMP AREA PENDIENTE ALTITUD DIST_MOYO FORTT_10 CH_FORTT LABOR_1 asset_before2 ING_2010 if panel_2==1, out(D_ING) kernel caliper(0.05)
pstest, both graph
display 2*ttail(254, 1.48)
regress D_ING COMP AREA PENDIENTE ALTITUD DIST_MOYO CH_FORTT LABOR_1 asset_before2 ING_2010 [iweight=_weight] if panel_2==1, robust 

psmatch2 COMP AREA PENDIENTE ALTITUD DIST_MOYO FORTT_10 CH_FORTT LABOR_1 asset_before2 ING_2010 if panel_2==1, out(D_ASSET2) kernel caliper(0.05)
display 2*ttail(254, 1.63)
regress D_ASSET2 COMP AREA PENDIENTE ALTITUD DIST_MOYO CH_FORTT LABOR_1 asset_before2 ING_2010 [iweight=_weight] if panel_2==1, robust 

psmatch2 COMP AREA PENDIENTE ALTITUD DIST_MOYO FORTT_10 CH_FORTT LABOR_1 asset_before2 ING_2010 if panel_2==1, out(MEJ_CAL) kernel caliper(0.05)
display 2*ttail(254, 3.17)
gene delta14=MEJ_CAL - _MEJ_CAL if panel_2==1 & _treated==1 & _support==1
rbounds delta14, gamma(2(0.1)3)
logit MEJ_CAL COMP AREA PENDIENTE ALTITUD DIST_MOYO FORTT_10 CH_FORTT LABOR_1 asset_before2 ING_2010 [iweight=_weight] if panel_2==1, robust 
margins, dydx(*) atmeans post

psmatch2 COMP AREA PENDIENTE ALTITUD DIST_MOYO FORTT_10 CH_FORTT LABOR_1 asset_before2 ING_2010  if panel_2==1, out(PEOR_CAL) kernel caliper(0.05)
display 2*ttail(254, 1.54)
logit PEOR_CAL COMP AREA PENDIENTE ALTITUD DIST_MOYO FORTT_10 CH_FORTT LABOR_1 asset_before2 ING_2010 [iweight=_weight] if panel_2==1, robust 
margins, dydx(*) atmeans post

///*MATCHING CON RADIUS

*Impacto de la ZOCRE en el bienestar de los hogares 
 
psmatch2 ZOCRE AREA PENDIENTE ALTITUD DIST_MOYO FORTT_10 CH_FORTT LABOR_1 asset_before2 ING_2010 if panel_1==1, out(D_ING) radius caliper(0.05)
display 2*ttail(245, 0.19)
pstest, both graph
regress D_ING ZOCRE AREA PENDIENTE ALTITUD DIST_MOYO FORTT_10 CH_FORTT LABOR_1 asset_before2 ING_2010 [iweight=_weight] if panel_1==1, robust 

psmatch2 ZOCRE AREA PENDIENTE ALTITUD DIST_MOYO FORTT_10 CH_FORTT LABOR_1 asset_before2 ING_2010 if panel_1==1, out(D_ASSET2) radius caliper(0.05)
display 2*ttail(245, 0.24)
regress D_ASSET2 ZOCRE AREA PENDIENTE ALTITUD DIST_MOYO FORTT_10 CH_FORTT LABOR_1 asset_before2 ING_2010 [iweight=_weight] if panel_1==1, robust 

psmatch2 ZOCRE AREA PENDIENTE ALTITUD DIST_MOYO FORTT_10 CH_FORTT LABOR_1 asset_before2 ING_2010 if panel_1==1, out(MEJ_CAL) radius caliper(0.05)
display 2*ttail(245, 1.20)
logit MEJ_CAL ZOCRE AREA PENDIENTE ALTITUD DIST_MOYO FORTT_10 CH_FORTT LABOR_1 asset_before2 ING_2010 [iweight=_weight] if panel_1==1, robust 
margins, dydx(*) atmeans post

psmatch2 ZOCRE AREA PENDIENTE ALTITUD DIST_MOYO FORTT_10 CH_FORTT LABOR_1 asset_before2 ING_2010 if panel_1==1, out(PEOR_CAL)radius caliper(0.05)
display 2*ttail(242, 0.10)
logit PEOR_CAL ZOCRE AREA PENDIENTE ALTITUD DIST_MOYO FORTT_10 CH_FORTT LABOR_1 asset_before2 ING_2010 [iweight=_weight] if panel_1==1, robust 
margins, dydx(*) atmeans post


/*Impacto de las COMPENSACIONES en el bienestar de los hogares*/ 
 
psmatch2 COMP AREA PENDIENTE ALTITUD DIST_MOYO FORTT_10 CH_FORTT LABOR_1 asset_before2 ING_2010 if panel_2==1, out(D_ING) radius caliper(0.05)
pstest, both graph
display 2*ttail(254, 1.40)
regress D_ING COMP AREA PENDIENTE ALTITUD DIST_MOYO CH_FORTT LABOR_1 asset_before2 ING_2010 [iweight=_weight] if panel_2==1, robust 

psmatch2 COMP AREA PENDIENTE ALTITUD DIST_MOYO FORTT_10 CH_FORTT LABOR_1 asset_before2 ING_2010 if panel_2==1, out(D_ASSET2) radius caliper(0.05)
display 2*ttail(254, 1.64)
regress D_ASSET2 COMP AREA PENDIENTE ALTITUD DIST_MOYO FORTT_10 CH_FORTT LABOR_1 asset_before2 ING_2010 [iweight=_weight] if panel_2==1, robust 

psmatch2 COMP AREA PENDIENTE ALTITUD DIST_MOYO FORTT_10 CH_FORTT LABOR_1 asset_before2 ING_2010 if panel_2==1, out(MEJ_CAL) radius caliper(0.05)
display 2*ttail(254, 3.07)
gene delta15=MEJ_CAL - _MEJ_CAL if panel_2==1 & _treated==1 & _support==1
rbounds delta15, gamma(2(0.1)3)
logit MEJ_CAL COMP AREA PENDIENTE ALTITUD DIST_MOYO FORTT_10 CH_FORTT LABOR_1 asset_before2 ING_2010 [iweight=_weight] if panel_2==1, robust 
margins, dydx(*) atmeans post

psmatch2 COMP AREA PENDIENTE ALTITUD DIST_MOYO FORTT_10 CH_FORTT LABOR_1 asset_before2 ING_2010  if panel_2==1, out(PEOR_CAL) radius caliper(0.05)
display 2*ttail(254, 1.56)
logit PEOR_CAL COMP AREA PENDIENTE ALTITUD DIST_MOYO FORTT_10 CH_FORTT LABOR_1 asset_before2 ING_2010 [iweight=_weight] if panel_2==1, robust 
margins, dydx(*) atmeans post

* SPILLOVER TEST - WELBEING OUTCOMES
mixed D_ING || COD_COM:
estat icc

mixed D_ASSET2 || COD_COM:
estat icc

mixed MEJ_CAL || COD_COM:
estat icc

mixed PEOR_CAL || COD_COM:
estat icc


* CORRELATIONS AMONG WELLBEING OUTCOMES

pwcorr D_ING D_ASSET2, sig

probit D_ING MEJ_CAL, robust
margins, dydx(*) atmeans post

probit D_ASSET2 MEJ_CAL, robust
margins, dydx(*) atmeans post

probit D_ING PEOR_CAL, robust
margins, dydx(*) atmeans post

probit D_ASSET2 PEOR_CAL, robust
margins, dydx(*) atmeans post

tetrachoric MEJ_CAL PEOR_CAL

save "/Users/jmontoya/Dropbox/MRSE Moyobamba/Stata Moyobamba/MOYO_HH_ANALYSIS.dta", replace
clear all

exit
